# Supplementary material for: PDIA3 Expression in Glioblastoma Modulates Macrophage/Microglia Pro-Tumor Activation
Source: Int J Mol Sci. 2020 Nov 3;21(21):8214. doi: 10.3390/ijms21218214 (PMC7662700; doi:10.3390/ijms21218214)
Supplement: Supplementary file 1 [file ijms-21-08214-s001.zip]

Archive with 5 entries (4 files):
- ijms-966417-revised-supplementary/
- ijms-966417-revised-supplementary/Figure S1 new.docx
- ijms-966417-revised-supplementary/Figure S2 rev.docx
- ijms-966417-revised-supplementary/Figure S3.docx
- ijms-966417-revised-supplementary/Figure S4.docx
